# Supplementary material for: Arabidopsis Root Development Regulation by the Endogenous Folate Precursor, Para-Aminobenzoic Acid, via Modulation of the Root Cell Cycle
Source: Plants (Basel). 2023 Dec 5;12(24):4076. doi: 10.3390/plants12244076 (PMC10748309; doi:10.3390/plants12244076)
Supplement: Supplementary file 1 [file plants-12-04076-s001.zip]

Archive with 1 entries (1 files):
- plants-2686671-supplementary.pdf
